# Supplementary material for: An Integrative Systems Biology Approach Identifies Molecular Signatures Associated with Gallbladder Cancer Pathogenesis
Source: J Clin Med. 2021 Aug 10;10(16):3520. doi: 10.3390/jcm10163520 (PMC8397040; doi:10.3390/jcm10163520)
Supplement: Supplementary file 1 [file jcm-10-03520-s001.zip]

Archive with 1 entries (1 files):
- jcm-1228419-supplementary.pdf
